# Supplementary material for: Generative models of birdsong learning link circadian fluctuations in song variability to changes in performance
Source: PLoS Comput Biol. 2023 May 1;19(5):e1011051. doi: 10.1371/journal.pcbi.1011051 (PMC10150982; doi:10.1371/journal.pcbi.1011051)
Supplement: S1 Table — Note that predicted age and Gaussian model training was performed on random subsets of these syllables, but downstream analysis using trained models was limited to renditions produced between 60 and 95 dph. (XLSX) [file pcbi.1011051.s005.xlsx]

## Sheet: Sheet1
Bird	Syll	Count	Min recorded age (dph)	Max recorded age (dph)
grn394	A	217878	57	114
grn394	B	211501	57	114
grn395	A	78086	57	94
grn395	B	79920	57	94
grn395	C	57866	57	94
grn397	A	129469	62	94
grn397	B	127743	62	94
sil469	A	63271	72	97
sil469	B	62466	72	97
sil469	C	16276	72	97
grn475	A	33369	73	97
grn475	B	33015	73	97
grn475	C	31356	73	97
