# Supplementary material for: Generative models of birdsong learning link circadian fluctuations in song variability to changes in performance
Source: PLoS Comput Biol. 2023 May 1;19(5):e1011051. doi: 10.1371/journal.pcbi.1011051 (PMC10150982; doi:10.1371/journal.pcbi.1011051)
Supplement: S2 Table — Fixed effects parameter estimates (+/- standard errors) for models of overnight maturity shifts by quantile, for different quantile binning strategies. Across binning strategies, the overnight shift depends significantly on quantile value. All models included random effects in the intercept and slope at the bird (n = 5) and syllable (n = 13) level. (XLSX) [file pcbi.1011051.s006.xlsx]

## Sheet: Sheet1
Data split	N shifts	Intercept	Intercept p	Slope (vs quantile)	Slope p
3 Quantiles	615	-1.0541+/-0.21566	1.3035*10-6	2.7234+/-0.64992	3.1943*10-5
7 Quantiles	1435	-0.77332+/-0.21505	0.00033407	2.0008+/-0.33559	3.132*10-9
11 Quantiles	2255	-0.69662+/-0.21119	0.00098707	1.7612+/-0.23705	1.5376*10-13
