# Supplementary material for: Generative models of birdsong learning link circadian fluctuations in song variability to changes in performance
Source: PLoS Comput Biol. 2023 May 1;19(5):e1011051. doi: 10.1371/journal.pcbi.1011051 (PMC10150982; doi:10.1371/journal.pcbi.1011051)
Supplement: S3 Table — Parameter estimates (+/- standard errors) for models of syllable distribution entropy by time of day, using different network architectures to estimate syllable distributions. Across architectures, entropy decreased significantly with time of day by similar amounts. All models included random effects in the intercept and slope at the bird (n = 5) and syllable (n = 13) level. (XLSX) [file pcbi.1011051.s007.xlsx]

## Sheet: Sheet1
Architecture	N samples	Intercept	Intercept p	Slope (time of day)	Slope p
64 nodes/layer	37728	5.627+/-0.3882	1.7413*10-47	-1.4763+/-0.30142	9.7301*10-7
Fewer layers	37728	5.5605+/-0.37105	1.269*10-50	-1.4557+/-0.29989	1.2135*10-6
Original	37728	5.4279+/-0.40608	1.1728*10-40	-1.7586+/-0.29306	1.9796*10-9
