# Supplementary material for: Generative models of birdsong learning link circadian fluctuations in song variability to changes in performance
Source: PLoS Comput Biol. 2023 May 1;19(5):e1011051. doi: 10.1371/journal.pcbi.1011051 (PMC10150982; doi:10.1371/journal.pcbi.1011051)
Supplement: S4 Table — Fixed effects parameter estimates (+/- standard errors) for comparisons of quantile-dependent overnight shifts in performance in simulations with free or fixed within-day entropy. The quantile-dependence of overnight shifts is significant in free-entropy simulations and eliminated by a significant interaction with entropy condition in fixed-entropy simulations, regardless of the quantile binning strategy. We included random effects of bird (n = 5) and syllable (n = 13) for all parameters. (XLSX) [file pcbi.1011051.s008.xlsx]

## Sheet: Sheet1
Model	N shifts	Data split	Intercept	Intercept p	Entropy (fixed)	Entropy p	Slope (quantile)	Slope p	Entropy*quantile interaction	Interaction p
Original	2870	7 quantiles	-1.4714+/-0.28112	1.7766*10-7	1.3729+/-0.26326	1.9672*10-7	2.9618+/-0.60835	1.1851*10-6	-3.2822+/-0.69456	2.4062*10-6
Fewer quantiles	1230	3 quantiles	-1.8052+/-0.39204	4.5641*10-6	1.649+/-0.41912	8.8051*10-5	3.8029+/-0.95955	7.8198*10-5	-3.8287+/-0.94928	5.8408*10-5
More quantiles	4510	11 quantiles	-1.3064+/-0.24306	8.0611*10-8	1.3185+/-0.21954	2.0575*10-9	2.5985+/-0.53174	1.0605*10-6	-3.126+/-0.6226	5.3442*10-7
