# Supplementary material for: Generative models of birdsong learning link circadian fluctuations in song variability to changes in performance
Source: PLoS Comput Biol. 2023 May 1;19(5):e1011051. doi: 10.1371/journal.pcbi.1011051 (PMC10150982; doi:10.1371/journal.pcbi.1011051)
Supplement: S5 Table — Fixed effects parameter estimates (+/− standard errors) for comparisons of quantile-dependent overnight shifts in performance in simulations with free or fixed within-day entropy. We used different Gaussian model architectures to simulate development. The quantile-dependence of overnight shifts is significant in free-entropy simulations and eliminated by a significant interaction with entropy condition in fixed-entropy simulations, regardless of Gaussian model architecture. We included random effects of bird (n = 5) and syllable (n = 13) for all parameters. (XLSX) [file pcbi.1011051.s009.xlsx]

## Sheet: Sheet1
Architecture	N shifts	Intercept	Intercept p	Entropy (fixed)	Entropy p	Slope (quantile)	Slope p	Entropy*quantile interaction	Interaction p
Original	2870	-1.4714+/-0.28112	1.7766*10-7	1.3729+/-0.26326	1.9672*10-7	2.9618+/-0.60835	1.1851*10-6	-3.2822+/-0.69456	2.4062*10-6
64 nodes/layer	2870	-1.195+/-0.25586	3.1427*10-6	1.0482+/-0.19756	1.2085*10-7	1.7595+/-0.46854	0.00017661	-1.933+/-0.36019	8.5614*10-8
Fewer layers	2870	-1.0297+/-0.25701	6.3139*10-5	0.8684+/-0.23834	0.00027369	1.7081+/-0.5184	0.00099665	-2.0453+/-0.51746	7.9185*10-5
